# Supplementary material for: Revolutionizing Eco-Friendly Leather Production: A Freeze-Thaw and Liquid Fermentation Approach with Fungal Mycelium
Source: J Fungi (Basel). 2025 Apr 19;11(4):326. doi: 10.3390/jof11040326 (PMC12028536; doi:10.3390/jof11040326)
Supplement: Supplementary file 1 [file jof-11-00326-s001.zip]

Archive with 1 entries (1 files):
- jof-3537289-supplementary.pdf
